# Supplementary material for: High Frequency of Self-Diagnosis and Self-Treatment in a Nationally Representative Survey about Superficial Fungal Infections in Adults—United States, 2022
Source: J Fungi (Basel). 2022 Dec 22;9(1):19. doi: 10.3390/jof9010019 (PMC9860956; doi:10.3390/jof9010019)
Supplement: Supplementary file 1 [file jof-09-00019-s001.zip]

Archive with 1 entries (1 files):
- jof-2040963-supplementary.pdf
